# Supplementary material for: Development, Optimization, and Validation of Forensic Analytical Method for Quantification of Anticholinesterase Pesticides in Biological Matrices from Suspected Cases of Animal Poisoning
Source: Toxics. 2022 May 23;10(5):269. doi: 10.3390/toxics10050269 (PMC9144076; doi:10.3390/toxics10050269)
Supplement: Supplementary file 1 [file toxics-10-00269-s001.zip]

Archive with 1 entries (1 files):
- toxics-1675017-SI.pdf
